# Supplementary material for: The Molecular Tweezer CLR01 Inhibits Antibody-Resistant Cell-to-Cell Spread of Human Cytomegalovirus
Source: Viruses. 2021 Aug 25;13(9):1685. doi: 10.3390/v13091685 (PMC8472163; doi:10.3390/v13091685)
Supplement: Supplementary file 1 [file viruses-13-01685-s001.zip]

Archive with 1 entries (1 files):
- viruses-1343652-supplementary.pdf
